# Supplementary material for: Epstein–Barr Virus Prevalence at Diagnosis and Seroconversion during Follow-Up in Pediatric Inflammatory Bowel Disease
Source: J Clin Med. 2021 Nov 6;10(21):5187. doi: 10.3390/jcm10215187 (PMC8584287; doi:10.3390/jcm10215187)
Supplement: Supplementary file 1 [file jcm-10-05187-s001.zip]

Archive with 1 entries (1 files):
- jcm-1441027-supplementary.pdf
